# Supplementary material for: Perspective on the Use of DNA Repair Inhibitors as a Tool for Imaging and Radionuclide Therapy of Glioblastoma
Source: Cancers (Basel). 2022 Apr 3;14(7):1821. doi: 10.3390/cancers14071821 (PMC8997380; doi:10.3390/cancers14071821)
Supplement: Supplementary file 1 [file cancers-14-01821-s001.zip]

Archive with 1 entries (1 files):
- cancers-1633092-supplementary.pdf
